# Supplementary material for: The Effect of Additional Whole-Body Vibration on Musculoskeletal System in Children with Cerebral Palsy: A Systematic Review and Meta-Analysis of Randomized Clinical Trials
Source: J Clin Med. 2023 Oct 25;12(21):6759. doi: 10.3390/jcm12216759 (PMC10648882; doi:10.3390/jcm12216759)
Supplement: Supplementary file 1 [file jcm-12-06759-s001.zip]

Archive with 1 entries (1 files):
- jcm-2653579-supplementary.pdf
